# Supplementary material for: Allelic Variation and Distribution of the Major Maturity Genes in Different Soybean Collections
Source: Front Plant Sci. 2018 Sep 4;9:1286. doi: 10.3389/fpls.2018.01286 (PMC6131654; doi:10.3389/fpls.2018.01286)
Supplement: TABLE S2 — Allelic variation on the E1, E2, E3, and E4 maturity genes in soybean collections of North-American (NA) ancestral lines, Chinese germplasm, European varieties, and genotypes developed and released at Institute of Field and Vegetable Crops – NS (Novi Sad) varieties, NS breeding lines, high-protein and high-oil genotypes from NS collection. [file Table_2.xls]

## Sheet: Sheet1
Supplement 2. Allelic variation on the E1, E2, E3 and E4 maturity genes in soybean collections of North-American (NA) ancestral lines, Chinese germplasm, European varieties, and genotypes developed and released at Institute of Field and Vegetable Crops - NS (Novi Sad) varieties, NS breeding lines, high-protein and high-oil genotypes from NS collection
Genotype	Population	E1 gene	E2 gene	E3 gene	E4 gene
A.K. (Harrow)	NA ancestral	E1	E2	E3	E4
Illini	NA ancestral	E1	E2	E3	E4
Manchu	NA ancestral	E1	E2	E3	E4
Ogden	NA ancestral	E1	E2	E3	E4
Roanoke	NA ancestral	E1	E2	E3	E4
S-100	NA ancestral	E1	E2	E3	E4
192	NA ancestral	E1	e2	E3	E4
Dunfield	NA ancestral	E1	e2	E3	E4
Mukden	NA ancestral	E1	e2	E3	E4
Manitoba Brown	NA ancestral	E1	e2	e3-tr	E4
Colfax	NA ancestral	e1-as	E2	E3	E4
Perry	NA ancestral	e1-as	E2	E3	E4
Capital	NA ancestral	e1-as	E2	e3-tr	E4
Harper	NA ancestral	e1-as	E2	e3-tr	E4
614/83	NA ancestral	e1-as	e2	E3	E4
Apache	NA ancestral	e1-as	e2	E3	E4
Elgin	NA ancestral	e1-as	e2	E3	E4
Flambeau	NA ancestral	e1-as	e2	E3	E4
Four	NA ancestral	e1-as	e2	E3	E4
Korean	NA ancestral	e1-as	e2	E3	E4
Strain No.18	NA ancestral	e1-as	e2	E3	E4
Kabott	NA ancestral	e1-as	e2	e3-tr	E4
Mandarin	NA ancestral	e1-as	e2	e3-tr	E4
Pando	NA ancestral	e1-as	e2	e3-tr	E4
Richland	NA ancestral	e1-as	e2	e3-tr	E4
Fiskeby 840-7-3	NA ancestral	e1-nl	e2	e3-tr	e4
Fiskeby III	NA ancestral	e1-nl	e2	e3-tr	e4
Alisa	NS varieties	E1	e2	E3	E4
Becejka	NS varieties	E1	e2	E3	E4
Krajina	NS varieties	E1	e2	E3	E4
NS Pantera	NS varieties	E1	e2	E3	E4
Zvezda	NS varieties	E1	e2	E3	E4
Afrodita	NS varieties	e1-as	e2	E3	E4
Aleksandra	NS varieties	e1-as	e2	E3	E4
Ana	NS varieties	e1-as	e2	E3	E4
Avala	NS varieties	e1-as	e2	E3	E4
Balkan	NS varieties	e1-as	e2	E3	E4
Diva	NS varieties	e1-as	e2	E3	E4
Drina	NS varieties	e1-as	e2	E3	E4
Galina	NS varieties	e1-as	e2	E3	E4
Glorija	NS varieties	e1-as	e2	E3	E4
Indijana	NS varieties	e1-as	e2	E3	E4
Julija	NS varieties	e1-as	e2	E3	E4
Macvanka	NS varieties	e1-as	e2	E3	E4
Merkur	NS varieties	e1-as	e2	E3	E4
Novosadjanka	NS varieties	e1-as	e2	E3	E4
NS-105	NS varieties	e1-as	e2	E3	E4
NS-202	NS varieties	e1-as	e2	E3	E4
NS-21	NS varieties	e1-as	e2	E3	E4
NS-9	NS varieties	e1-as	e2	E3	E4
NS Apolo	NS varieties	e1-as	e2	E3	E4
NS Kaca	NS varieties	e1-as	e2	E3	E4
NS Maximus	NS varieties	e1-as	e2	E3	E4
NS Optimus	NS varieties	e1-as	e2	E3	E4
NS Virtus	NS varieties	e1-as	e2	E3	E4
Ravnica	NS varieties	e1-as	e2	E3	E4
Rubin	NS varieties	e1-as	e2	E3	E4
Sapcanka	NS varieties	e1-as	e2	E3	E4
Sava	NS varieties	e1-as	e2	E3	E4
Senka	NS varieties	e1-as	e2	E3	E4
Tajfun	NS varieties	e1-as	e2	E3	E4
Valjevka	NS varieties	e1-as	e2	E3	E4
Venera	NS varieties	e1-as	e2	E3	E4
Vera	NS varieties	e1-as	e2	E3	E4
Victoria	NS varieties	e1-as	e2	E3	E4
Vojvodjanka	NS varieties	e1-as	e2	E3	E4
Zlata	NS varieties	e1-as	e2	E3	E4
Belka	NS varieties	e1-as	e2	e3-tr	E4
Fortuna	NS varieties	e1-as	e2	e3-tr	E4
Jelica	NS varieties	e1-as	e2	e3-tr	E4
Nadja	NS varieties	e1-as	e2	e3-tr	E4
NS Zenit	NS varieties	e1-as	e2	e3-tr	E4
Proteinka	NS varieties	e1-as	e2	e3-tr	E4
Idila	NS varieties	e1-as	E2	E3	E4
Mima	NS varieties	e1-as	E2	E3	E4
Morava	NS varieties	e1-as	E2	E3	E4
NS Fantast	NS varieties	e1-as	E2	e3-tr	E4
NS Princeza	NS varieties	e1-as	E2	e3-tr	E4
NS Sirius	NS varieties	e1-as	E2	e3-tr	E4
NS Zita	NS varieties	e1-as	E2	e3-tr	E4
Tea	NS varieties	e1-as	E2	e3-tr	E4
Gracia	NS varieties	e1-nl	e2	E3	E4
Favorit	NS varieties	e1-nl	e2	E3	E4
JS 95 002	Chinese germplasm	e1-as	e2	e3-tr	E4
JS 95 001	Chinese germplasm	e1-as	e2	e3-tr	E4
H 1526	Chinese germplasm	e1-as	e2	e3-tr	E4
BA 28	Chinese germplasm	e1-as	e2	e3-tr	E4
JJ-9222-29-4	Chinese germplasm	e1-as	e2	e3-tr	E4
JJ-9231-4-9	Chinese germplasm	e1-as	e2	e3-tr	E4
JJ 9365	Chinese germplasm	e1-as	e2	e3-tr	E4
JJ 96021	Chinese germplasm	e1-as	e2	e3-tr	E4
JJ 9309-10-2	Chinese germplasm	e1-as	e2	E3	E4
JJ 9287	Chinese germplasm	e1-nl	e2	e3-tr	E4
JJ 9145-10-1	Chinese germplasm	e1-nl	e2	e3-tr	E4
JL 96035	Chinese germplasm	e1-nl	e2	e3-tr	E4
JL 208	Chinese germplasm	e1-nl	e2	e3-tr	e4
JS-92-2	Chinese germplasm	e1-nl	e2	e3-tr	e4
3-13	NS breeding lines	E1	e2	E3	E4
8-4	NS breeding lines	E1	e2	E3	E4
8-8	NS breeding lines	E1	e2	E3	E4
201470	NS breeding lines	E1	e2	E3	E4
210428	NS breeding lines	E1	e2	E3	E4
400138	NS breeding lines	E1	e2	E3	E4
400139	NS breeding lines	E1	e2	E3	E4
401122	NS breeding lines	E1	e2	E3	E4
500010	NS breeding lines	E1	e2	E3	E4
510033	NS breeding lines	E1	e2	E3	E4
510035	NS breeding lines	E1	e2	E3	E4
2754/11	NS breeding lines	E1	e2	E3	E4
329/12	NS breeding lines	E1	e2	E3	E4
401j1	NS breeding lines	E1	e2	E3	E4
406j30	NS breeding lines	E1	e2	E3	E4
71-17	NS breeding lines	E1	e2	E3	E4
73-15	NS breeding lines	E1	e2	E3	E4
74-1	NS breeding lines	E1	e2	E3	E4
75-10	NS breeding lines	E1	e2	E3	E4
75-4	NS breeding lines	E1	e2	E3	E4
76-17	NS breeding lines	E1	e2	E3	E4
9v12	NS breeding lines	E1	e2	E3	E4
3-16	NS breeding lines	E1	e2	e3-tr	E4
210479	NS breeding lines	E1	E2	E3	E4
420135	NS breeding lines	E1	E2	E3	E4
510008	NS breeding lines	E1	E2	E3	E4
2788/13	NS breeding lines	E1	E2	E3	E4
76-18	NS breeding lines	E1	E2	E3	E4
77-6	NS breeding lines	E1	E2	E3	E4
76-10	NS breeding lines	E1	E2	e3-tr	E4
4-13	NS breeding lines	e1-as	e2	E3	E4
6-14	NS breeding lines	e1-as	e2	E3	E4
9-14	NS breeding lines	e1-as	e2	E3	E4
6-15	NS breeding lines	e1-as	e2	E3	E4
6-16	NS breeding lines	e1-as	e2	E3	E4
9-1	NS breeding lines	e1-as	e2	E3	E4
1-2	NS breeding lines	e1-as	e2	E3	E4
2-2	NS breeding lines	e1-as	e2	E3	E4
7-2	NS breeding lines	e1-as	e2	E3	E4
7-3	NS breeding lines	e1-as	e2	E3	E4
3-4	NS breeding lines	e1-as	e2	E3	E4
5-4	NS breeding lines	e1-as	e2	E3	E4
6-4	NS breeding lines	e1-as	e2	E3	E4
7-6	NS breeding lines	e1-as	e2	E3	E4
4-7	NS breeding lines	e1-as	e2	E3	E4
6-9	NS breeding lines	e1-as	e2	E3	E4
7-9	NS breeding lines	e1-as	e2	E3	E4
6-10	NS breeding lines	e1-as	e2	E3	E4
200453	NS breeding lines	e1-as	e2	E3	E4
200468	NS breeding lines	e1-as	e2	E3	E4
201455	NS breeding lines	e1-as	e2	E3	E4
201456	NS breeding lines	e1-as	e2	E3	E4
201458	NS breeding lines	e1-as	e2	E3	E4
201471	NS breeding lines	e1-as	e2	E3	E4
201472	NS breeding lines	e1-as	e2	E3	E4
201473	NS breeding lines	e1-as	e2	E3	E4
210390	NS breeding lines	e1-as	e2	E3	E4
210443	NS breeding lines	e1-as	e2	E3	E4
210457	NS breeding lines	e1-as	e2	E3	E4
210461	NS breeding lines	e1-as	e2	E3	E4
210462	NS breeding lines	e1-as	e2	E3	E4
210475	NS breeding lines	e1-as	e2	E3	E4
210476	NS breeding lines	e1-as	e2	E3	E4
210481	NS breeding lines	e1-as	e2	E3	E4
210488	NS breeding lines	e1-as	e2	E3	E4
220445	NS breeding lines	e1-as	e2	E3	E4
220463	NS breeding lines	e1-as	e2	E3	E4
220465	NS breeding lines	e1-as	e2	E3	E4
220482	NS breeding lines	e1-as	e2	E3	E4
400131	NS breeding lines	e1-as	e2	E3	E4
400132	NS breeding lines	e1-as	e2	E3	E4
401133	NS breeding lines	e1-as	e2	E3	E4
401134	NS breeding lines	e1-as	e2	E3	E4
401140	NS breeding lines	e1-as	e2	E3	E4
401141	NS breeding lines	e1-as	e2	E3	E4
401142	NS breeding lines	e1-as	e2	E3	E4
410143	NS breeding lines	e1-as	e2	E3	E4
420111	NS breeding lines	e1-as	e2	E3	E4
501012	NS breeding lines	e1-as	e2	E3	E4
501014	NS breeding lines	e1-as	e2	E3	E4
501022	NS breeding lines	e1-as	e2	E3	E4
510025	NS breeding lines	e1-as	e2	E3	E4
510026	NS breeding lines	e1-as	e2	E3	E4
520018	NS breeding lines	e1-as	e2	E3	E4
520019	NS breeding lines	e1-as	e2	E3	E4
520020	NS breeding lines	e1-as	e2	E3	E4
520038	NS breeding lines	e1-as	e2	E3	E4
520039	NS breeding lines	e1-as	e2	E3	E4
520041	NS breeding lines	e1-as	e2	E3	E4
520042	NS breeding lines	e1-as	e2	E3	E4
530045	NS breeding lines	e1-as	e2	E3	E4
10v2	NS breeding lines	e1-as	e2	E3	E4
1135/13	NS breeding lines	e1-as	e2	E3	E4
11v1	NS breeding lines	e1-as	e2	E3	E4
11v5	NS breeding lines	e1-as	e2	E3	E4
1421/13	NS breeding lines	e1-as	e2	E3	E4
1590/12	NS breeding lines	e1-as	e2	E3	E4
1600/13	NS breeding lines	e1-as	e2	E3	E4
1v2	NS breeding lines	e1-as	e2	E3	E4
1v3	NS breeding lines	e1-as	e2	E3	E4
237/12	NS breeding lines	e1-as	e2	E3	E4
2423/13	NS breeding lines	e1-as	e2	E3	E4
252/12	NS breeding lines	e1-as	e2	E3	E4
2617/13	NS breeding lines	e1-as	e2	E3	E4
2693/12	NS breeding lines	e1-as	e2	E3	E4
28/13	NS breeding lines	e1-as	e2	E3	E4
2829/12	NS breeding lines	e1-as	e2	E3	E4
327/13	NS breeding lines	e1-as	e2	E3	E4
3v3	NS breeding lines	e1-as	e2	E3	E4
3v6	NS breeding lines	e1-as	e2	E3	E4
3v9	NS breeding lines	e1-as	e2	E3	E4
401j16	NS breeding lines	e1-as	e2	E3	E4
401j2	NS breeding lines	e1-as	e2	E3	E4
401j24	NS breeding lines	e1-as	e2	E3	E4
401j26	NS breeding lines	e1-as	e2	E3	E4
401j3	NS breeding lines	e1-as	e2	E3	E4
402j1	NS breeding lines	e1-as	e2	E3	E4
402j3	NS breeding lines	e1-as	e2	E3	E4
403j17	NS breeding lines	e1-as	e2	E3	E4
403j33	NS breeding lines	e1-as	e2	E3	E4
403j35	NS breeding lines	e1-as	e2	E3	E4
404j16	NS breeding lines	e1-as	e2	E3	E4
405j33	NS breeding lines	e1-as	e2	E3	E4
5v15	NS breeding lines	e1-as	e2	E3	E4
5v17	NS breeding lines	e1-as	e2	E3	E4
690/13	NS breeding lines	e1-as	e2	E3	E4
6v5	NS breeding lines	e1-as	e2	E3	E4
71-11	NS breeding lines	e1-as	e2	E3	E4
71-14	NS breeding lines	e1-as	e2	E3	E4
71-15	NS breeding lines	e1-as	e2	E3	E4
71-18	NS breeding lines	e1-as	e2	E3	E4
71-5	NS breeding lines	e1-as	e2	E3	E4
71-6	NS breeding lines	e1-as	e2	E3	E4
72-6	NS breeding lines	e1-as	e2	E3	E4
73-17	NS breeding lines	e1-as	e2	E3	E4
73-18	NS breeding lines	e1-as	e2	E3	E4
75-3	NS breeding lines	e1-as	e2	E3	E4
76-5	NS breeding lines	e1-as	e2	E3	E4
76-8	NS breeding lines	e1-as	e2	E3	E4
77-13	NS breeding lines	e1-as	e2	E3	E4
8v4	NS breeding lines	e1-as	e2	E3	E4
8v8	NS breeding lines	e1-as	e2	E3	E4
985/11	NS breeding lines	e1-as	e2	E3	E4
3-15	NS breeding lines	e1-as	e2	e3-tr	E4
5-17	NS breeding lines	e1-as	e2	e3-tr	E4
4-9	NS breeding lines	e1-as	e2	e3-tr	E4
5-11	NS breeding lines	e1-as	e2	e3-tr	E4
200452	NS breeding lines	e1-as	e2	e3-tr	E4
200469	NS breeding lines	e1-as	e2	e3-tr	E4
201440	NS breeding lines	e1-as	e2	e3-tr	E4
500021	NS breeding lines	e1-as	e2	e3-tr	E4
500032	NS breeding lines	e1-as	e2	e3-tr	E4
520036	NS breeding lines	e1-as	e2	e3-tr	E4
1928/13	NS breeding lines	e1-as	e2	e3-tr	E4
1v11	NS breeding lines	e1-as	e2	e3-tr	E4
1v5	NS breeding lines	e1-as	e2	e3-tr	E4
1v7	NS breeding lines	e1-as	e2	e3-tr	E4
1v9	NS breeding lines	e1-as	e2	e3-tr	E4
370/13	NS breeding lines	e1-as	e2	e3-tr	E4
401j10	NS breeding lines	e1-as	e2	e3-tr	E4
401j12	NS breeding lines	e1-as	e2	e3-tr	E4
402j29	NS breeding lines	e1-as	e2	e3-tr	E4
402j30	NS breeding lines	e1-as	e2	e3-tr	E4
403j5	NS breeding lines	e1-as	e2	e3-tr	E4
6v8	NS breeding lines	e1-as	e2	e3-tr	E4
71-13	NS breeding lines	e1-as	e2	e3-tr	E4
71-7	NS breeding lines	e1-as	e2	e3-tr	E4
72-1	NS breeding lines	e1-as	e2	e3-tr	E4
72-2	NS breeding lines	e1-as	e2	e3-tr	E4
72-5	NS breeding lines	e1-as	e2	e3-tr	E4
85/13	NS breeding lines	e1-as	e2	e3-tr	E4
9v4	NS breeding lines	e1-as	e2	e3-tr	E4
11-2	NS breeding lines	e1-as	E2	E3	E4
9-12	NS breeding lines	e1-as	E2	E3	E4
210477	NS breeding lines	e1-as	E2	E3	E4
210478	NS breeding lines	e1-as	E2	E3	E4
210480	NS breeding lines	e1-as	E2	E3	E4
220433	NS breeding lines	e1-as	E2	E3	E4
220483	NS breeding lines	e1-as	E2	E3	E4
220484	NS breeding lines	e1-as	E2	E3	E4
220485	NS breeding lines	e1-as	E2	E3	E4
230435	NS breeding lines	e1-as	E2	E3	E4
230450	NS breeding lines	e1-as	E2	E3	E4
230467	NS breeding lines	e1-as	E2	E3	E4
230486	NS breeding lines	e1-as	E2	E3	E4
230487	NS breeding lines	e1-as	E2	E3	E4
420136	NS breeding lines	e1-as	E2	E3	E4
420137	NS breeding lines	e1-as	E2	E3	E4
510007	NS breeding lines	e1-as	E2	E3	E4
510016	NS breeding lines	e1-as	E2	E3	E4
510024	NS breeding lines	e1-as	E2	E3	E4
520029	NS breeding lines	e1-as	E2	E3	E4
520030	NS breeding lines	e1-as	E2	E3	E4
10v1	NS breeding lines	e1-as	E2	E3	E4
1537/12	NS breeding lines	e1-as	E2	E3	E4
1542/13	NS breeding lines	e1-as	E2	E3	E4
1728/12	NS breeding lines	e1-as	E2	E3	E4
405j6	NS breeding lines	e1-as	E2	E3	E4
405j7	NS breeding lines	e1-as	E2	E3	E4
5-13	NS breeding lines	e1-as	E2	e3-tr	E4
5-14	NS breeding lines	e1-as	E2	e3-tr	E4
10-2	NS breeding lines	e1-as	E2	e3-tr	E4
3-12	NS breeding lines	e1-as	E2	e3-tr	E4
5-12	NS breeding lines	e1-as	E2	e3-tr	E4
200454	NS breeding lines	e1-as	E2	e3-tr	E4
210391	NS breeding lines	e1-as	E2	e3-tr	E4
210459	NS breeding lines	e1-as	E2	e3-tr	E4
210474	NS breeding lines	e1-as	E2	e3-tr	E4
220412	NS breeding lines	e1-as	E2	e3-tr	E4
220434	NS breeding lines	e1-as	E2	e3-tr	E4
220444	NS breeding lines	e1-as	E2	e3-tr	E4
420074	NS breeding lines	e1-as	E2	e3-tr	E4
420103	NS breeding lines	e1-as	E2	e3-tr	E4
420104	NS breeding lines	e1-as	E2	e3-tr	E4
420113	NS breeding lines	e1-as	E2	e3-tr	E4
501005	NS breeding lines	e1-as	E2	e3-tr	E4
501011	NS breeding lines	e1-as	E2	e3-tr	E4
510015	NS breeding lines	e1-as	E2	e3-tr	E4
510017	NS breeding lines	e1-as	E2	e3-tr	E4
510034	NS breeding lines	e1-as	E2	e3-tr	E4
520027	NS breeding lines	e1-as	E2	e3-tr	E4
820079	NS breeding lines	e1-as	E2	e3-tr	E4
403j4	NS breeding lines	e1-as	E2	e3-tr	E4
404j17	NS breeding lines	e1-as	E2	e3-tr	E4
74-4	NS breeding lines	e1-as	E2	e3-tr	E4
75-2	NS breeding lines	e1-as	E2	e3-tr	E4
76-2	NS breeding lines	e1-as	E2	e3-tr	E4
8v13	NS breeding lines	e1-as	E2	e3-tr	E4
500031	NS breeding lines	e1-nl	E2	e3-tr	E4
Sumatra	European varieties	E1	E2	E3	e4
Luna	European varieties	e1-as	E2	E3	E4
Fasto	European varieties	e1-as	E2	E3	E4
Fortezza	European varieties	e1-as	E2	E3	E4
Astafor	European varieties	e1-as	E2	e3-tr	E4
Blankas	European varieties	e1-as	E2	e3-tr	E4
Dekabig	European varieties	e1-as	E2	e3-tr	E4
Ecudor	European varieties	e1-as	E2	e3-tr	E4
Hilario	European varieties	e1-as	e2	E3	E4
Isidor	European varieties	e1-as	e2	E3	E4
ES Mentor	European varieties	e1-nl	e2	E3	E4
KVP1463	high-protein genotypes	E1	e2	E3	E4
KVP1451	high-protein genotypes	e1-as	e2	E3	E4
KVP1452	high-protein genotypes	e1-as	e2	E3	E4
KVP1453	high-protein genotypes	e1-as	e2	E3	E4
KVP1454	high-protein genotypes	e1-as	e2	E3	E4
KVP1455	high-protein genotypes	e1-as	e2	E3	E4
KVP1456	high-protein genotypes	e1-as	e2	E3	E4
KVP1457	high-protein genotypes	e1-as	e2	E3	E4
KVP1458	high-protein genotypes	e1-as	e2	E3	E4
KVP1460	high-protein genotypes	e1-as	e2	E3	E4
KVP1464	high-protein genotypes	e1-as	e2	E3	E4
KVP1467	high-protein genotypes	e1-as	e2	E3	E4
KVP1473	high-protein genotypes	e1-as	e2	E3	E4
KVP1475	high-protein genotypes	e1-as	e2	E3	E4
KVP1476	high-protein genotypes	e1-as	e2	E3	E4
KVP1484	high-protein genotypes	e1-as	e2	E3	E4
KVP1486	high-protein genotypes	e1-as	e2	E3	E4
KVP1490	high-protein genotypes	e1-as	e2	E3	E4
KVP1491	high-protein genotypes	e1-as	e2	E3	E4
KVP1498	high-protein genotypes	e1-as	e2	E3	E4
KVP1504	high-protein genotypes	e1-as	e2	E3	E4
KVP1505	high-protein genotypes	e1-as	e2	E3	E4
KVP1507	high-protein genotypes	e1-as	e2	E3	E4
KVP1509	high-protein genotypes	e1-as	e2	E3	E4
KVP1511	high-protein genotypes	e1-as	e2	E3	E4
KVP1462	high-protein genotypes	e1-as	e2	E3	e4
KVP1471	high-protein genotypes	e1-as	e2	E3	e4
KVP1494	high-protein genotypes	e1-as	e2	E3	e4
KVP1465	high-protein genotypes	e1-as	e2	e3-tr	E4
KVP1466	high-protein genotypes	e1-as	e2	e3-tr	E4
KVP1468	high-protein genotypes	e1-as	e2	e3-tr	E4
KVP1470	high-protein genotypes	e1-as	e2	e3-tr	E4
KVP1477	high-protein genotypes	e1-as	e2	e3-tr	E4
KVP1478	high-protein genotypes	e1-as	e2	e3-tr	E4
KVP1480	high-protein genotypes	e1-as	e2	e3-tr	E4
KVP1482	high-protein genotypes	e1-as	e2	e3-tr	E4
KVP1485	high-protein genotypes	e1-as	e2	e3-tr	E4
KVP1487	high-protein genotypes	e1-as	e2	e3-tr	E4
KVP1493	high-protein genotypes	e1-as	e2	e3-tr	E4
KVP1495	high-protein genotypes	e1-as	e2	e3-tr	E4
KVP1499	high-protein genotypes	e1-as	e2	e3-tr	E4
KVP1503	high-protein genotypes	e1-as	e2	e3-tr	E4
KVP1508	high-protein genotypes	e1-as	e2	e3-tr	E4
KVP1510	high-protein genotypes	e1-as	e2	e3-tr	E4
KVP1512	high-protein genotypes	e1-as	e2	e3-tr	E4
KVP1472	high-protein genotypes	e1-as	e2	e3-tr	e4
KVP1474	high-protein genotypes	e1-as	e2	e3-tr	e4
KVP1479	high-protein genotypes	e1-as	e2	e3-tr	e4
KVP1496	high-protein genotypes	e1-as	e2	e3-tr	e4
KVP1497	high-protein genotypes	e1-as	e2	e3-tr	e4
KVP1500	high-protein genotypes	e1-as	e2	e3-tr	e4
KVP1459	high-protein genotypes	e1-as	E2	e3-tr	e4
KVP1461	high-protein genotypes	e1-as	E2	e3-tr	E4
KVP1469	high-protein genotypes	e1-as	E2	e3-tr	E4
KVP1488	high-protein genotypes	e1-as	E2	e3-tr	E4
KVP1502	high-protein genotypes	e1-as	E2	E3	E4
KVP1489	high-protein genotypes	e1-nl	e2	E3	E4
KUG1524	high-oleic genotypes	E1	e2	E3	E4
KUG1547	high-oleic genotypes	E1	e2	E3	E4
KUG1566	high-oleic genotypes	E1	e2	E3	E4
KUG1514	high-oleic genotypes	e1-as	e2	E3	E4
KUG1515	high-oleic genotypes	e1-as	e2	E3	E4
KUG1516	high-oleic genotypes	e1-as	e2	E3	E4
KUG1518	high-oleic genotypes	e1-as	e2	E3	E4
KUG1519	high-oleic genotypes	e1-as	e2	E3	E4
KUG1520	high-oleic genotypes	e1-as	e2	E3	E4
KUG1521	high-oleic genotypes	e1-as	e2	E3	E4
KUG1523	high-oleic genotypes	e1-as	e2	E3	E4
KUG1525	high-oleic genotypes	e1-as	e2	E3	E4
KUG1526	high-oleic genotypes	e1-as	e2	E3	E4
KUG1529	high-oleic genotypes	e1-as	e2	E3	E4
KUG1531	high-oleic genotypes	e1-as	e2	E3	E4
KUG1532	high-oleic genotypes	e1-as	e2	E3	E4
KUG1533	high-oleic genotypes	e1-as	e2	E3	E4
KUG1535	high-oleic genotypes	e1-as	e2	E3	E4
KUG1537	high-oleic genotypes	e1-as	e2	E3	E4
KUG1538	high-oleic genotypes	e1-as	e2	E3	E4
KUG1539	high-oleic genotypes	e1-as	e2	E3	E4
KUG1540	high-oleic genotypes	e1-as	e2	E3	E4
KUG1541	high-oleic genotypes	e1-as	e2	E3	E4
KUG1544	high-oleic genotypes	e1-as	e2	E3	E4
KUG1552	high-oleic genotypes	e1-as	e2	E3	E4
KUG1553	high-oleic genotypes	e1-as	e2	E3	E4
KUG1554	high-oleic genotypes	e1-as	e2	E3	E4
KUG1555	high-oleic genotypes	e1-as	e2	E3	E4
KUG1556	high-oleic genotypes	e1-as	e2	E3	E4
KUG1557	high-oleic genotypes	e1-as	e2	E3	E4
KUG1558	high-oleic genotypes	e1-as	e2	E3	E4
KUG1559	high-oleic genotypes	e1-as	e2	E3	E4
KUG1560	high-oleic genotypes	e1-as	e2	E3	E4
KUG1561	high-oleic genotypes	e1-as	e2	E3	E4
KUG1562	high-oleic genotypes	e1-as	e2	E3	E4
KUG1563	high-oleic genotypes	e1-as	e2	E3	E4
KUG1564	high-oleic genotypes	e1-as	e2	E3	E4
KUG1565	high-oleic genotypes	e1-as	e2	E3	E4
KUG1568	high-oleic genotypes	e1-as	e2	E3	E4
KUG1569	high-oleic genotypes	e1-as	e2	E3	E4
KUG1543	high-oleic genotypes	e1-as	E2	E3	E4
KUG1546	high-oleic genotypes	e1-as	E2	E3	E4
KUG1548	high-oleic genotypes	e1-as	E2	E3	E4
KUG1551	high-oleic genotypes	e1-as	E2	E3	E4
KUG1567	high-oleic genotypes	e1-as	E2	E3	E4
KUG1528	high-oleic genotypes	e1-as	E2	e3-tr	E4
KUG1542	high-oleic genotypes	e1-as	E2	e3-tr	E4
KUG1545	high-oleic genotypes	e1-as	E2	e3-tr	E4
KUG1549	high-oleic genotypes	e1-as	E2	e3-tr	E4
KUG1550	high-oleic genotypes	e1-as	E2	e3-tr	E4
Williams82	reference variety	e1-as	E2	E3	E4
